# Supplementary material for: Longitudinal Examination of the UA/HDL-C Ratio as a Biomarker for Fatty Liver Disease: Findings from a Five-Year Follow-Up. Genetics of Atherosclerotic Disease (GEA) Study
Source: Diagnostics (Basel). 2026 Feb 24;16(5):655. doi: 10.3390/diagnostics16050655 (PMC12984970; doi:10.3390/diagnostics16050655)
Supplement: Supplementary file 1 [file diagnostics-16-00655-s001.zip]

Archive with 1 entries (1 files):
- diagnostics-4127891-supplementary.pdf
